# Supplementary material for: Metal-Free Phosphated Mesoporous SiO2 as Catalyst for the Low-Temperature Conversion of SO2 to H2S in Hydrogen
Source: Nanomaterials (Basel). 2021 Sep 18;11(9):2440. doi: 10.3390/nano11092440 (PMC8469184; doi:10.3390/nano11092440)
Supplement: Supplementary file 1 [file nanomaterials-11-02440-s001.zip]

Archive with 1 entries (1 files):
- nanomaterials-1350300-supplementary.pdf
